# Supplementary material for: The Link between Trace Metal Elements and Glucose Metabolism: Evidence from Zinc, Copper, Iron, and Manganese-Mediated Metabolic Regulation
Source: Metabolites. 2023 Oct 2;13(10):1048. doi: 10.3390/metabo13101048 (PMC10608713; doi:10.3390/metabo13101048)
Supplement: Supplementary file 1 [file metabolites-13-01048-s001.zip]

Archive with 1 entries (1 files):
- metabolites-2588821-supplementary.pdf
